# Supplementary material for: Ultrasound-Based Morphological and Functional Assessment in Male CrossFit Athletes with Unilateral Subacromial Shoulder Pain: An Observational Study
Source: Medicina (Kaunas). 2025 Jul 19;61(7):1304. doi: 10.3390/medicina61071304 (PMC12299071; doi:10.3390/medicina61071304)
Supplement: Supplementary file 1 [file medicina-61-01304-s001.zip]

Archive with 3 entries (3 files):
- Video S1_ACROMIOHUMERAL DISTANCE.mp4
- Video S2_INFERIOR TRAPEZIUS.mp4
- Video S3_SERRATUS ANTERIOR.mp4
